# Supplementary material for: An integrated approach to tracking mandibular position relative to incisal and condylar envelopes of motion during intraoral clinical procedures: a new look at TMJ movements
Source: Front Dent Med. 2025 Sep 17;6:1654118. doi: 10.3389/fdmed.2025.1654118 (PMC12484160; doi:10.3389/fdmed.2025.1654118)
Supplement: Supplementary file 1 [file Datasheet1.csv]

18.2469762429705	1.04426808896858	-10.727478097119
18.2392333530946	1.00727764859045	-10.809989142326
17.9024567083227	0.894371987079456	-11.3433317604311
17.8947821472907	0.870376325954184	-11.7387821902916
17.9697246513485	0.854966177526774	-11.831592683717
18.0079290579909	0.929091415393996	-11.9021809654521
18.0568934961394	0.906683810022685	-12.1996312423915
17.784728174034	0.711532124188644	-12.8675006788922
17.1388464090471	0.341042290950136	-13.8785672084518
17.0491993602698	0.233290312214416	-14.2740688278006
17.2119222328207	0.292268108306936	-14.0986359808948
17.0485231867665	0.254686855307709	-14.5151051597134
16.4187383968072	-0.040837606148788	-15.8080093658455
13.8981319757571	-1.00646568085359	-19.331868234016
12.749153997687	-1.88583039549357	-19.9303450491744
12.5722327039175	-1.76985794486361	-20.0973921770819
12.4293106546819	-1.37441015834211	-20.8391769156076
12.1492589666827	-1.12741553702675	-21.6009909792361
11.7238487054607	-1.33002135840452	-22.2959900163366
11.5310172346508	-1.33810695270318	-22.5247486142829
11.2926721128476	-1.4471804505874	-22.7431485153833
11.0766634507088	-1.52271948577258	-23.2249462846422
10.5008628123308	-1.5644089628527	-24.079140766784
8.84325109451911	-1.76445430139247	-26.3361544640139
7.84879320320306	-1.89606225361455	-27.486322079195
6.99279990857041	-2.07890563401074	-28.1777891509873
6.96240764874066	-1.93509203680802	-28.4297488127829
6.99094345926245	-1.86551695526605	-28.5287132933637
6.50549763233488	-1.85845538859151	-29.2408951204135
5.86997186194571	-1.79616016358554	-30.1178659091249
5.04793381551419	-1.91040703951174	-30.968514786115
4.12646143881125	-2.01177698251965	-31.9931247636013
3.44545809685528	-2.03986311860993	-32.7672598473674
3.03732927474766	-2.07659264595211	-33.2446680544829
2.61612844140602	-2.04659470858877	-33.7361360256431
2.36206920054262	-2.03933420465825	-33.9948599832767
1.9091660194491	-1.98963133682476	-34.5034778804788
1.40805759446328	-1.99902593147443	-35.156321222151
0.91244384768672	-1.96706243958681	-35.642111962386
0.550233275973406	-1.95061186024198	-35.9737902554885
0.302135235841662	-1.96621325754925	-36.289189212003
0.00760743257959233	-1.97329075194279	-36.54626022881
-0.361258484441242	-2.02497337748662	-36.7884102623745
-0.697776853716878	-1.99416609125173	-37.1930428945719
-1.24930633654178	-2.09489969789501	-37.5510260275886
-1.92746645966598	-2.14418664817945	-38.0845868010887
-3.33414603389454	-2.16752816706771	-38.9963121105977
-4.43288699698027	-2.21541212492187	-39.749094357071
-4.40490616727846	-2.33215320648526	-40.0106224729615
-4.61841571322926	-2.40618516360247	-40.1108003011894
-4.94028621277934	-2.41609414806317	-40.4269470989085
-5.15941890552797	-2.41286570486718	-40.6589030030299
-5.41190973616612	-2.46257533493115	-40.9265723087897
-5.72343889486543	-2.53842390803076	-41.1564888186342
-5.96144251221584	-2.50416846082001	-41.3756688350309
-6.39077662449173	-2.48301652277443	-41.6855303411445
-6.99473432726571	-2.57134039037043	-42.1879742634898
-7.70051713390485	-2.6336795199554	-42.7139099674714
-8.70751261734043	-2.8664960662947	-43.3013470489573
-10.7085472472054	-3.29448675421981	-44.6333478592413
-12.7660934265647	-3.70114794584183	-45.9301169097699
-12.9325939694432	-3.7011531622138	-46.1627123498206
-12.5732720786578	-3.62910383679935	-45.996237904675
-12.4439438097648	-3.65394188035898	-45.9247298418477
-12.3689313743556	-3.6059841566042	-45.9851942428402
-12.5845280813477	-3.76221483089831	-46.059860496633
-13.0049754029941	-3.88868068068958	-46.4267690088045
-13.9998917400698	-4.18399053394468	-47.2574357454262
-15.223249352978	-4.67445587404398	-48.040241838026
-15.9752029574721	-4.74973190178638	-48.4747834920299
-16.276907815403	-4.79808508011359	-48.538380088243
-16.4310495329507	-4.81103149677514	-48.745298909272
-16.50966767377	-4.79849595202838	-48.8525511899355
-16.4690381345464	-4.81338177375	-48.7649908153287
-16.6093003683885	-4.78953914108719	-48.8821859466532
-17.1915133896399	-5.01103441690285	-49.07068296819
-18.5641027533361	-5.30231063438442	-49.5261620736689
-20.9630570835606	-6.13892187695429	-50.2606534105896
-22.3954024887758	-6.21993756060529	-51.0852410487992
-23.8221878871259	-6.36078427053973	-51.7490241906878
-24.0080729940349	-6.26970127998188	-51.7175315688356
-23.6193331347358	-6.19178075343944	-51.6228770677254
-23.4395440419908	-6.23817904522256	-51.6120470266867
-23.6229334724437	-6.41527601147311	-51.5770208954284
-23.9248665863702	-6.42016092039113	-51.7468086809356
-24.4488058418743	-6.52769682132603	-51.8255263069873
-25.9973260839178	-6.77941413238847	-52.3397229739948
-27.2084573543472	-6.88924140619432	-52.8319287084185
-27.7742766703392	-7.04406033083793	-53.0827580250878
-28.110839527265	-7.09852256029602	-53.123801384939
-28.2009315003277	-7.07256120730934	-53.2499264302938
-28.056622606997	-6.95234634933868	-53.2151077449622
-28.1155350793522	-6.95111214755672	-53.236311178215
-28.2263546900796	-6.92506478256505	-53.277816029794
-28.067176924673	-6.83643076382856	-53.1996649187854
-28.0561505492778	-6.76733673387387	-53.1685095518729
-27.9891192295738	-6.78601075634485	-53.1149236152511
-27.6018750496594	-6.88927355322318	-52.9746060842282
-27.1402209414511	-6.92489045964515	-52.9294808504993
-26.5173768048534	-6.89327352774042	-52.7307571162147
-24.7566694048633	-6.70075467077619	-51.7215790455483
17.3283412445438	0.610739715744313	-11.0280977315139
17.3300859355565	0.614166841621652	-11.1024206690667
17.3104208908982	0.622345633992361	-11.0903876212104
17.3740853457416	0.623087666258921	-11.0881058099627
17.2897721189553	0.540534198600716	-11.1450882835046
17.2824413271236	0.529208170669819	-11.2929008423693
17.1863463752234	0.588450195085721	-11.721380465975
16.1646293625441	0.253935445042089	-14.4779515996088
15.6852557860296	-0.0105164836375377	-15.5680494816753
14.7384443720524	-0.327500331859722	-17.5800598644013
14.6520244553978	-0.304908050808581	-17.656387675709
14.2668645077445	-0.394303405280219	-18.0490558107624
14.1126377772194	-0.294639020831132	-18.5796925532632
14.0606607607996	-0.352279807763167	-18.4430960759859
13.6581147561295	-0.397491736852899	-19.1414652764496
13.252024424172	-0.45777830073719	-19.7878891939425
12.7111524303424	-0.527945541113941	-20.6792823224949
11.7384890640709	-0.791604707529602	-22.2413826529222
11.1940372727816	-0.903474353774197	-23.0815196961985
10.6424338079028	-0.99290282782718	-23.6715729253894
9.82662901502483	-1.07206128861915	-24.6689451887868
9.57800727069391	-0.986333334902013	-25.141126982753
8.48828873925787	-1.18881957998273	-26.5961942570556
7.57490396846671	-1.37260756523047	-27.6774656052858
6.22664152805453	-1.34795946575028	-29.291521924321
5.27241926390543	-1.71445074635863	-30.1541147786684
3.77011400154987	-2.01251175127302	-31.5749316528379
3.42456709146892	-1.98922041024562	-32.1159611317481
2.91695521098618	-2.15224682096861	-32.4822539182614
2.7451367800978	-1.98332698180865	-32.7152491462095
2.45440045337456	-2.00422109864805	-33.0282166503027
2.30338053087105	-1.90043410233001	-33.4655474415887
1.57982110679329	-1.88196939007762	-34.4637835254135
0.696258984133729	-2.0469925137318	-35.2516503686627
-0.249386538921576	-2.11572162834912	-36.1042206259706
-0.708654240591646	-2.20333847117794	-36.4590491444334
-1.08286670151934	-2.23816592669843	-36.7625197535535
-1.23471198062286	-2.25053361995405	-37.0016190621062
-1.62873618918961	-2.19793541434413	-37.3970423832414
-2.08239115188198	-2.28094919024714	-37.6699961178197
-2.56003108140604	-2.31094276324863	-38.0024967642792
-2.91104148796482	-2.31637541044126	-38.2684925501333
-3.29859968398782	-2.20095695149221	-38.462701466187
-3.48648569036211	-2.14868714734058	-38.5764479586782
-3.76444541976928	-2.1433059381616	-38.7415928276969
-4.15002890074574	-2.16811719767203	-39.026034666733
-4.60795606237706	-2.19358304816325	-39.4772441907463
-5.06656031478219	-2.12967868079748	-39.9553381223512
-5.62037914917075	-2.21067256395009	-40.484645942554
-5.98272350275411	-2.25617651218642	-40.8704936158307
-6.36128028629237	-2.3477910366808	-41.1215098594369
-6.68840609777394	-2.37475633942756	-41.4900503945534
-7.15280672017282	-2.51605812479055	-41.8506032929316
-7.63148527135713	-2.63692739039748	-42.248953388728
-8.13937967906181	-2.71365591674502	-42.7662820970533
-9.25956379207104	-3.15523013096716	-43.6160285084811
-9.77270167952024	-3.26874914122868	-43.8983702699327
-10.1388220326533	-3.35128504077478	-44.1550975305795
-10.5135437308231	-3.38022174986472	-44.4155210856304
-10.704134242296	-3.47699780914482	-44.7084229491729
-11.0090973890023	-3.70407445910251	-44.9825278110598
-11.1347412023527	-3.86585209195213	-45.1107139587776
-11.3904271852081	-4.03408208091814	-45.5731638570346
-11.789304085473	-4.42552473589406	-45.9543805671947
-12.1143913945799	-4.54114602717103	-46.3254958306717
-12.5625048206673	-4.80878312908425	-46.5130398476159
-12.7658475360514	-5.08901824979262	-46.5964526677887
-13.3963919665612	-5.36090169173711	-46.9661082606689
-13.6727870613405	-5.26337229242088	-47.1348056593046
-13.7898691450558	-5.3001748089584	-47.1319618468446
-13.9710737919362	-5.27934574829875	-47.2130535102136
-14.2223257155186	-5.40745000841883	-47.3109100262443
-14.522993464027	-5.46083413400323	-47.4641885415526
-15.1866826381722	-5.53179207305649	-47.9148169533165
-16.651091689736	-5.85151082690876	-48.6363829264612
-17.9826751627792	-5.92641067972372	-49.269571218934
-19.2106826118743	-6.12737937930109	-49.7624729193046
-19.688136838083	-6.11387892146439	-49.9326763780003
-19.5444217780877	-6.13758223527856	-49.852815695733
-19.6082317711561	-6.07868588380463	-49.8294898666974
-19.5181250957962	-6.15137674223041	-49.9289080861064
-19.8231557764734	-6.21243759459712	-49.9930485491209
-20.7440652449805	-6.34387546309319	-50.369797435066
-21.6692573863711	-6.36958758646883	-50.8114401429642
-22.8809417786047	-6.53999036725497	-51.210658469994
-24.0057878895916	-6.77127616235878	-51.6362844481692
-24.7875585012801	-6.86783135961005	-52.0225021499631
-25.6932765940519	-6.97246801026261	-52.2486157817711
-26.0950994589334	-7.00422384242691	-52.381447758796
-26.2571230223011	-7.00913352240699	-52.5033005697911
-26.6336913560145	-7.15587280517596	-52.5760377269597
-27.0331681705712	-7.20060449589402	-52.8280692633137
-27.0193958947137	-7.14991357447296	-52.8332811568056
-27.3881491775702	-7.11405051802149	-52.8915838587373
-27.511142670166	-6.95458942793829	-52.9939795496458
-27.2235555643322	-6.86850540519272	-52.9670264652733
-26.6503513794362	-6.99417417622419	-52.8780899854935
-26.1193852152046	-7.05989560046298	-52.6141415543914
-25.1208595143204	-7.01328386238908	-52.0746040181344
-22.8326778254706	-6.50546518582633	-51.0022065713852
-17.3113614854099	-5.78879340423831	-48.5319105712803
16.8660419439706	-0.13353823245879	-11.4185689389616
16.845203662128	-0.1694104782556	-11.4875931407927
16.7777277225669	-0.203320926900662	-11.7280349332412
16.5433015913361	-0.25111416008562	-12.2258531329855
16.3632830874608	-0.344019168194686	-12.5348390406232
16.3456636705584	-0.360429469905048	-12.5275336740363
16.4543501407308	-0.204698309349353	-12.7991434928544
16.4362495474298	-0.0889486986608553	-13.3695877326824
16.1996983675068	-0.0320857340190877	-14.4749891732117
15.2158434804552	-0.404243127009008	-16.3304654867883
14.0629558822619	-0.640665329106075	-18.5774534242102
13.6291772228472	-0.659487328685821	-18.9744481100344
12.7415709368336	-0.941263692762282	-20.3125305828818
12.2871214693392	-0.907072408774821	-21.1332130756208
11.9765903553149	-1.00239787304486	-21.7760599616521
10.9870788029265	-1.18186961878246	-23.2251132649855
9.81288364937327	-1.4707836100826	-24.7657910286585
9.14855763652911	-1.53886999342597	-25.7640140427855
7.77597496624276	-1.74054564162943	-27.4834175567434
7.09637505039389	-1.83944216109571	-28.1942212258496
6.93025145530235	-1.76553888566989	-28.804736469155
5.73705231288702	-2.05693850452963	-29.8105470888148
5.42568365070125	-1.84816459729848	-30.3342218744328
5.10953601206228	-1.94204432371462	-30.7110103505476
4.47529905069504	-1.94581313853111	-31.2752322315587
3.94713098749545	-2.14714151737945	-31.8400216521873
3.52211656308683	-2.26312063115402	-32.3690234461541
2.82762303401405	-2.244785381684	-33.2927292270603
2.19414830175023	-2.2772531102578	-34.0572449515389
1.4281763721879	-2.38190721446076	-34.8312097627899
0.86514424227358	-2.56030305029986	-35.3929930313059
0.526051811175378	-2.49683695959794	-35.7276941610177
0.143897195844839	-2.49905362776415	-36.1539244216798
-0.191071699429865	-2.47467289563576	-36.6412436167428
-0.641676078540414	-2.61787258106741	-37.0577810920519
-1.12534938206597	-2.62272620774255	-37.6066942281153
-1.44956797622906	-2.62114144498098	-37.9081876058311
-1.71627370484572	-2.59607024617839	-38.2896691357509
-2.12051276328236	-2.83229773106041	-38.5994100574042
-2.27667351701963	-2.65829479476363	-38.9443002840099
-2.5160289364674	-2.74631922759086	-39.1807104842322
-2.61589979919724	-2.73121707878715	-39.2880297276674
-2.92368182994218	-2.72690968712482	-39.5596381967519
-3.35257993163534	-2.85387174839547	-39.9526714152002
-4.23056161635839	-2.9478170511407	-40.7333282768556
-5.40052434462162	-3.09385585101255	-41.8117278918845
-6.72733049477771	-3.3345554528789	-42.7321265634952
-7.90150215913699	-3.52816475595393	-43.4435467268554
-8.38983101540284	-3.56397761637092	-43.7547803454427
-8.5034487438753	-3.58254848777528	-43.8537627235718
-8.49346089229823	-3.51849005314185	-43.8586851046573
-8.26592138715844	-3.58090813413143	-43.7764081507635
-8.24405618779355	-3.64447851643754	-43.7388055342163
-8.1727117406673	-3.70405949352234	-43.7390353287405
-8.45030214177397	-3.81142802549451	-43.9486942317393
-8.76035520849236	-3.9240841002011	-44.2568294287592
-9.66804628087085	-4.10543791611788	-44.9130854069894
-10.5306477147691	-4.25270287053354	-45.3955944166842
-11.2394741361213	-4.40823093899	-45.6589561273395
-11.5371584158809	-4.47113805639952	-45.9219783647599
-11.8386661867108	-4.56468845383471	-45.9867952682357
-11.837148253857	-4.52801732015436	-46.0242800406951
-11.893307102292	-4.52654307422979	-45.943894813927
-12.0649070655709	-4.49638915213495	-46.0729514701787
-12.4075316427182	-4.63294979751451	-46.3408396178605
-12.7863326300904	-4.70897642556077	-46.4807696587109
-13.0384826888201	-4.68694287825197	-46.6002145970958
-13.4876728556509	-4.79281964467339	-46.8747799097753
-13.7358287158457	-4.75933318442842	-47.0156012312407
-14.0163865498451	-4.77615440695352	-47.2111449661508
-14.8913538003933	-4.99117299322766	-47.7409847839545
-15.7623256710549	-5.04490766050131	-48.2609388699119
-16.5830922232661	-5.13453764064137	-48.6342730942772
-17.1383562140252	-5.24956473301152	-48.7458636817814
-17.5419953379139	-5.28290657333281	-49.0508250215681
-17.6481934955156	-5.28281113899361	-49.1140251116425
-17.7985578559801	-5.26615832303314	-49.1831372567642
-17.8046357503623	-5.22702339924648	-49.2108242849344
-18.1002028984474	-5.34106236146391	-49.3609089184346
-18.3427291891312	-5.3453112377658	-49.479239912611
-18.6411639338433	-5.41518393057313	-49.553845617975
-19.0532776430011	-5.35721956257289	-49.8437324321951
-19.6962168467601	-5.53445903541141	-49.9993328612898
-20.3370044147257	-5.5274989706048	-50.3542055261404
-20.8714300708771	-5.7798174982094	-50.4687303562176
-21.242422589132	-5.69549070034192	-50.7181310247223
-21.9309372065888	-5.76770210902002	-51.0746282429778
-22.8331467139329	-5.95322463616811	-51.4608714923106
-23.6724676639063	-6.13004571572334	-51.881178731926
-24.1959292010126	-6.25168448239232	-51.8669179702652
-24.7797285357287	-6.36489988090351	-52.2212470841077
-25.3681550984384	-6.58073587287047	-52.4902141475269
-25.8537502741552	-6.61251750456373	-52.7489137617669
-26.4841976281178	-6.7713119550266	-52.9896125536605
-26.7923763161437	-6.87755606260958	-53.012077434313
-26.9611785265933	-6.67117726761676	-53.1228405183385
-27.010489839857	-6.75131033970159	-53.0270007155084
-26.8341471413846	-6.87942739981488	-52.8000383267633
-26.839208492939	-6.91066499541135	-52.8203388166006
-26.4496996061011	-6.70191982411718	-52.8894577879786
-26.2087257830622	-6.66260527181691	-52.7880760238293
16.9485489399553	0.233723963173723	-11.7351536474582
16.8664167919352	0.155132088417645	-11.9619304871937
16.7597223038028	0.142224736119708	-12.563780881156
16.8323500486726	0.310935975208861	-12.8513096456123
16.6756195560688	0.444664896152049	-13.5793052834869
15.9543699139989	0.149108726945435	-15.1609416669748
15.540376454633	0.00372681532223897	-16.2176762128603
15.520802516214	0.0186236790464386	-16.2279659940198
15.274884790165	-0.0629486372418991	-16.3316916749149
15.294153867092	-0.0352296291676083	-16.6430531589947
15.3190526945561	-0.0590638737804853	-16.6961982145193
15.1655949368454	-0.19239361421451	-17.0473887971078
15.0014595173845	-0.147267926885438	-17.5455337172853
14.8479312820901	-0.119442589462512	-17.8769659596318
13.948643910367	-0.533475059821268	-19.1124458896954
12.6793839606611	-1.08163656984909	-21.3417369012816
11.9212146175675	-1.43031721061795	-22.1232485793989
11.1334325716034	-1.71730404610596	-22.880382919415
10.3728471195662	-1.81685136784143	-23.9772462551016
10.3416984501457	-1.68791633487766	-24.1565452365005
10.2415094503703	-1.62735781515262	-24.3687098440479
10.0000277107886	-1.5971130871282	-24.7490672740763
10.0075338022472	-1.57308869748529	-25.0942567164517
9.67233884711513	-1.58257522174636	-25.5654873928511
9.73682927133011	-1.59048721162427	-25.4794079987996
9.32735538480947	-1.61147845743518	-26.0239991815156
8.70465497865536	-1.64833199686455	-26.8310660227341
8.07611330400662	-1.74677425981122	-27.7714704473873
7.47531341262363	-1.74609006754696	-28.5760893992294
6.62603759962263	-1.85544365121534	-29.6641672341011
5.84312270012437	-2.06957209281974	-30.5009036348866
5.01132203521937	-2.13322040454241	-31.6293831516606
4.23272548708652	-2.10172219283488	-32.4115958192707
3.86730412083571	-2.28561870716517	-32.8587593244392
3.48317593373836	-2.384403682914	-33.1982956584887
3.19362476366317	-2.41443530510781	-33.5505584864015
2.89009416086785	-2.42995753955161	-33.9197683730122
2.48360011214246	-2.49642421804613	-34.5645922203653
2.05300737067438	-2.44662448179161	-35.0265719681866
1.29423159260549	-2.48386158019842	-35.8145475215445
0.410882123377753	-2.54171296686975	-36.7887179261916
-0.396212315565005	-2.60971119286452	-37.4876299739868
-0.982794723228645	-2.66777012403784	-38.1509857707032
-1.85177179195416	-2.85486007280278	-38.8895823891237
-2.15754606132234	-2.85982457012487	-39.1421464770164
-2.56103038590532	-2.93634843599856	-39.5859148282049
-2.67403491724841	-2.82911745724749	-39.6366232621966
-2.97008295519828	-2.98077613414496	-39.84564850912
-3.16942906017338	-3.01984119042998	-39.9325355741123
-3.31864352123476	-3.04426723090041	-40.1222195509747
-3.5746353368055	-3.05489359381856	-40.3721141227488
-3.78495334886972	-3.01659024905281	-40.7068047018252
-4.20522890022539	-3.13276926067879	-41.0292677888569
-4.64549750810343	-3.19817486100766	-41.5352978619694
-5.12469312596668	-3.36815675246899	-41.9910013592661
-5.58453891304713	-3.41483118984531	-42.4835392525875
-6.10330811051347	-3.57997743691179	-42.7815001690373
-6.49088539159009	-3.56973781370938	-43.0787903366854
-6.76531338408362	-3.62792194130892	-43.2760555488053
-6.94196203384406	-3.66888807484833	-43.399684692679
-7.23175538968094	-3.8109310800905	-43.5303405634959
-7.63048751321924	-3.85909430623154	-43.708458619619
-7.88978598666428	-3.80748269948233	-44.0165703145017
-8.27330666972461	-3.92023645885488	-44.3218738912714
-8.72948801157902	-3.93051974181169	-44.6501790118661
-9.2437022465397	-4.06637256985068	-44.8770864063334
-9.83145301043962	-4.11862411359802	-45.2845602402844
-10.3513886884141	-4.18699157124	-45.6859019244334
-10.8943812240277	-4.24621597625071	-45.9204302256568
-11.5783820886286	-4.24520852864767	-46.4031923813478
-12.3585627554918	-4.46705012107333	-46.8148516054372
-12.731146910705	-4.45820453825238	-46.9231894167713
-13.080381927061	-4.54673516239356	-47.1137193572948
-13.1992945905835	-4.58353359437591	-47.1096243533827
-13.4377413422422	-4.54230037569872	-47.441981145916
-13.9680057495395	-4.58780226772766	-47.7085761269109
-14.5483164316807	-4.69914566873019	-48.0374638737648
-15.3819445311517	-4.75373482767575	-48.4659356351738
-16.7058255570924	-4.96245235531557	-49.2282209968427
-18.0057413917719	-5.1695390557616	-49.6553654326581
-19.1741912931031	-5.33891871443834	-50.1634392718286
-20.2359157664928	-5.45262338788841	-50.5948634688576
-21.3829361262822	-5.6617605669413	-50.9403949852142
-21.9604652598938	-5.649671034787	-51.3503675338627
-22.4523705716607	-5.7517724130126	-51.4068382857787
-22.5700515895851	-5.7419509889979	-51.46751011436
-22.4043852918702	-5.68951677888241	-51.4590269019991
-22.5255606363913	-5.74777008851246	-51.5251166195278
-22.7360095819207	-5.72650937173949	-51.6008392817263
-23.1612958479354	-5.91225142951799	-51.7642088884182
-23.6414164755171	-5.99284605426544	-51.909026849236
-24.3161895126853	-6.04281434857763	-52.2675977495348
-25.0724066149422	-6.18174390807707	-52.4868535556195
-25.595562972498	-6.33252656766664	-52.6802291415159
-25.9046578983173	-6.39051448603106	-52.8484955980034
-25.8289587512869	-6.35010186129628	-52.7568126323296
-25.6909152366165	-6.45447922313923	-52.7634054633386
-25.4864576761116	-6.49569607266064	-52.7222793713362
-25.4978845690239	-6.48442121410605	-52.7074969511954
-25.4428369553633	-6.53998958197708	-52.7347731761012
-25.3657746243868	-6.5725727508493	-52.6792867128626
16.530724516843	0.0235366233343096	-11.6232133764923
16.6174260520419	-0.0109861584939324	-11.5986757942225
16.5652302295414	0.00852357736770543	-11.8650656858826
16.4423496035501	0.0868371361061635	-12.5375171806218
16.2410457441749	-0.02991303366306	-13.2193291115195
15.7431086105628	-0.171810555973469	-14.5690703634075
15.3442907609598	-0.306240259635467	-15.0199670340232
15.2418796506663	-0.262150308290514	-15.2521167967383
15.2434984565759	-0.264597604515299	-15.3647047162675
15.2702798182101	-0.192540302006641	-15.4448854146024
15.3374375387891	0.0247274810203572	-15.7588808209012
15.2067627162907	0.0908509664195974	-16.2590717336605
14.4176997617966	-0.133909111595125	-17.9307385633613
12.577080646192	-0.698066370358195	-20.9351053351414
11.5673774581424	-1.14675457404795	-22.4957608767282
10.7053345327636	-1.27753214794582	-23.4670679939942
9.68442608197553	-1.32518042109996	-24.8565151584454
9.56814397121613	-1.06895798021589	-25.3514436272032
9.53948360101045	-1.03700620395943	-25.5025617659166
9.29160197256423	-1.04407114916245	-25.809613200237
9.05856714093665	-1.14622053379298	-26.0060323180205
9.19689535346042	-1.19391096472366	-25.9673844180086
9.25949963675478	-1.22934558126512	-25.8547668537426
9.27578741094105	-1.15706530994216	-25.8230180840909
9.11778376863757	-1.17472150757975	-26.1003232608511
8.86918748247922	-1.16874535900194	-26.552612852372
8.42675058793465	-1.17524222162668	-27.295122648377
7.72580819999624	-1.31137943535975	-28.1205325946259
6.40144240388837	-1.60753658071332	-29.7038491777305
5.04812045059937	-1.81557555296555	-31.0568807624674
3.38259708715064	-2.08342275544614	-32.7688950426661
2.1209357887791	-2.1863908803829	-34.0709538713353
1.25341375461775	-2.3057442703296	-35.0168513310839
0.393705640768887	-2.52026414079119	-35.6884950854103
0.133943183166828	-2.46269362624212	-35.9937863513067
0.279757519400065	-2.31242800548476	-35.845414491054
0.128587031542011	-2.36501630073436	-36.192582628775
-0.0685084551266866	-2.39477756107139	-36.4733915274812
-0.220102214595915	-2.28008929974175	-36.8039008104421
-0.462585951668016	-2.35884530908569	-37.1023158744001
-1.05591652398129	-2.44539799536731	-37.7920034188906
-1.74384339666347	-2.58279605716329	-38.4460461143943
-2.43981968403655	-2.6894350590001	-39.1204306422916
-3.0970888450698	-2.66719967624458	-39.8466159460009
-3.55152850756037	-2.77011208875507	-40.021157441428
-4.1266489248598	-2.8634134450101	-40.369223723925
-4.46346029284302	-2.9268263990298	-40.7039019974503
-4.6605232111929	-2.84100615186201	-40.9388627692347
-5.06997170157213	-2.9834149364718	-41.1953851882938
-5.34837197718435	-2.92339642739392	-41.4948631746437
-5.64618350390847	-2.9738539713708	-41.6168137543816
-5.833965515966	-2.97330381251868	-41.9328779670987
-6.05927074259514	-3.00379527435331	-42.0849829333535
-6.54346228105948	-3.09892356041576	-42.5662609668203
-7.14795994411258	-3.14110027350691	-43.2242431060995
-7.59914220763996	-3.09654230746691	-43.6267014617274
-8.12308809735466	-3.11739109551058	-44.2450111412344
-8.9290621031147	-3.22438344583968	-44.8800380073947
-9.87843697263585	-3.35706934630039	-45.6050196882287
-10.922225678258	-3.54471688087364	-46.1434118379331
-11.5780405735269	-3.63278775271442	-46.5229520424132
-12.1875331712873	-3.74125854347818	-46.8332773533217
-12.6305033857003	-3.94306310881143	-46.9949754067597
-13.1361137609178	-3.96036513023269	-47.2907955742987
-13.8320162805794	-4.13339442203919	-47.6163313351333
-14.5490457444591	-4.25925911243878	-48.01695923027
-15.2455856212187	-4.43221177205275	-48.2850696598081
-16.0290302234773	-4.5758714857668	-48.6967857423817
-16.4216065643209	-4.5838911598286	-48.9986497726162
-16.914557278296	-4.74118530640195	-49.0873166812516
-17.0704395942578	-4.71025956275936	-49.2541414468011
-17.5009044282901	-4.72489297032523	-49.4136752335657
-17.8606056895476	-4.87207479334031	-49.5676583052096
-18.1813762479324	-4.87800800479653	-49.729835215064
-18.5273907787287	-4.94971603368881	-49.8540940259911
-19.1839711721626	-5.07896576692441	-50.0594943875946
-19.9266109936113	-5.25378310965416	-50.4698083415524
-20.7348650485622	-5.40842739042499	-50.7985935848207
-22.3071266162776	-5.73894879361401	-51.2504458620106
-23.6976001197073	-6.15838590100546	-51.4861352784841
-24.4926787464792	-6.50393866816566	-51.6535300216212
-24.5261289084119	-6.30727700892751	-51.6775541887225
-24.4649265083657	-6.15580798774244	-51.7498572500418
-24.602227458218	-6.18114767430705	-51.8845109934934
-24.8814477754476	-6.2435280862196	-51.9517591376889
-25.0207746689156	-6.2661973447643	-52.0235653535829
-25.1813590400036	-6.30283596030674	-52.0992130814603
-25.4501865576801	-6.45452840959327	-52.1412422782601
-25.9732280039196	-6.57308278109818	-52.3296739527192
-26.3674723285842	-6.69139959486679	-52.4518094884177
-26.3080754578444	-6.68107410409069	-52.4617889849044
-26.2965167638393	-6.63539166171155	-52.5111445013575
-26.259048806422	-6.68438939035101	-52.520101717722
-26.4521848138861	-6.80128229762465	-52.5593411541051
-26.5212450142375	-6.80451581761016	-52.5646085934491
-26.8840845308294	-6.89668456376739	-52.6121532378097
-26.8932810163434	-6.89979064228362	-52.616192054198
-26.9990120335365	-6.82790693120592	-52.7322697012591
-27.1294536556622	-6.84828580818084	-52.7802151408281
-27.1925929370172	-6.90742682090912	-52.8338493019485
-27.1834196737436	-7.02903859794545	-52.7097860240111
