# Supplementary material for: An integrated approach to tracking mandibular position relative to incisal and condylar envelopes of motion during intraoral clinical procedures: a new look at TMJ movements
Source: Front Dent Med. 2025 Sep 17;6:1654118. doi: 10.3389/fdmed.2025.1654118 (PMC12484160; doi:10.3389/fdmed.2025.1654118)
Supplement: Supplementary file 2 [file Datasheet2.csv]

-69.919880641182	50.8392090733636	25.2769629835308
-69.8692242536031	50.8551444815642	25.2641054586195
-69.8208525390237	50.8590357684525	25.4996232796571
-69.7186227219782	50.8685026092822	25.3196708475016
-69.6229251212679	50.8608480592056	25.2654394235629
-69.5836326677624	50.8790199711613	25.2727224790509
-69.3875161964733	50.8699214518366	25.3023677450745
-69.2514210020212	50.8355699693242	25.362573464095
-69.2655860076352	50.7054265464595	25.4527557627125
-69.17853132717	50.6952351380763	25.3191267379141
-69.1232426760731	50.7279665506455	25.2933707207131
-69.0161016425614	50.7355912761462	25.4074339835338
-68.8757954775117	50.6536364243633	25.4733736482767
-68.8757126669579	50.5756077709106	25.8013657662859
-69.18748047751	50.5523264174326	25.7410567273556
-69.3253643489733	50.5379363649919	25.793001523812
-69.2590643157186	50.5045015921554	25.9030664223811
-69.2382873562562	50.4369144496732	26.0061198516036
-69.1673914505183	50.3270508649242	26.0507175155925
-69.2191033038801	50.2729566058925	26.1061718769367
-69.2179054442224	50.2206973661523	26.2234503241019
-69.1578640949253	50.1153286525003	26.2238420528316
-69.1287073266196	49.9833791122256	26.430234197697
-69.1328262902152	49.7581764718249	26.7147025806499
-69.2514580558441	49.6976293234758	26.7620838392379
-69.424489220488	49.6428994664527	26.9085374402419
-69.3871659732236	49.6281793714226	26.8985608018239
-69.3344943669392	49.5874280976467	26.9354080425929
-69.2892841957392	49.4782782859063	27.0524505328382
-69.2180784641679	49.4467978226379	27.1987131699368
-69.2965347262392	49.3631619034543	27.2823871544913
-69.2534754779818	49.3326291840396	27.4070295114695
-69.2736272295629	49.3084691451823	27.4368364920641
-69.2849119212777	49.2409134489677	27.4616480305397
-69.2852927756398	49.2082261393585	27.5205324309121
-69.2534910991235	49.1841562930884	27.6218209688185
-69.2250130091953	49.1712021132091	27.719896036793
-69.1326360982796	49.1124097054469	27.7792068302906
-69.1503469828489	49.1059327339099	27.8559433245495
-69.1961320689221	49.080242307986	27.9053651536014
-69.1609421179111	49.030501519843	27.925033582948
-69.180676693882	49.0142205977503	27.9712220798536
-69.2614559551137	48.9825460403529	28.0208971616733
-69.2336011830404	48.9462370916436	28.0539224851256
-69.3013439729463	48.9087284191622	28.151337304898
-69.4374404547932	48.8746537861015	28.1629104257895
-69.8766270392641	48.8903291868329	28.1932788762964
-70.2026186794883	48.8611874826035	28.1830211167016
-69.6620523018514	48.7178386865845	28.4339073191487
-69.524812943795	48.7087506885263	28.618182171074
-69.4882857307719	48.7008450837777	28.6372611409136
-69.3496320826874	48.6692675450034	28.763589541269
-69.2306540837931	48.6357193597992	28.8257044070081
-69.2129520193619	48.569240854963	28.8887734505309
-69.2111270851003	48.582109219575	28.9017704184108
-69.2474532221698	48.6712249870627	28.8944373392676
-69.1749858793451	48.6883226184596	28.9127493426385
-69.1363815389521	48.6811172929252	28.9915620023972
-69.1164890911633	48.6274766402689	29.1443304209269
-68.938426431084	48.5286660822183	29.3456134305228
-68.7390257707527	48.5251674789865	29.4932793503526
-68.7499042818922	48.5606219109025	29.351396367179
-68.6638126838751	48.6206849158787	29.3234861970577
-68.5806428371238	48.6615892102884	29.3149321502312
-68.4974286105188	48.6866393653191	29.2765083295172
-68.3995766977825	48.7078697488384	29.3113599985172
-68.0202639440433	48.8243332488292	29.361794387361
-67.2784150623219	48.9916018493991	29.4433150687652
-66.5612931568204	49.1434657058551	29.5309138957585
-66.4106735544981	49.1925045712892	29.6004928123884
-66.3966269605572	49.2460334309364	29.669635614402
-66.302628899907	49.2170712060888	29.6322438101424
-66.3087770950695	49.2354523678711	29.5670313066281
-66.2931926050174	49.2577449389245	29.6130473754945
-66.2456418878889	49.2769301317278	29.6181369332713
-66.3797554169664	49.2152602872067	29.601271290772
-66.4956243643217	49.2303253611276	29.7077318594628
-66.8542157272344	48.8714963800276	29.8461577085148
-66.1072944509529	49.1251361662603	30.0038377114862
-65.9252446601131	49.2897532898581	29.9797824752248
-65.9132937548325	49.4444628100351	30.0696002336057
-65.7812492448226	49.493427799129	30.0519714687043
-65.7597012830423	49.4051281547474	30.0095015270954
-65.726078850519	49.338425740879	30.0814154647897
-65.5698019499542	49.3809188343293	30.1139830347153
-65.0552204490145	49.4238890776991	30.4531866198312
-65.0302467172861	49.4497815678686	30.5092747110502
-65.3417840008017	49.4664820380389	30.3493887182834
-65.2312272007689	49.4508693765804	30.3111822853278
-65.2171061992676	49.4924176239449	30.3617714759472
-65.1553422310775	49.4775740496856	30.3305976543171
-65.1636799417904	49.530871857115	30.3430328078928
-65.2004817123678	49.5201720770582	30.3397103054511
-65.28305896711	49.5094460141401	30.3355618372035
-65.2576249373262	49.5686613406077	30.3741724281827
-65.3503793569397	49.5918972046119	30.3900194292376
-65.4795099234538	49.5248468177927	30.3884155756898
-65.4683992817737	49.4003753311095	30.3731730572039
-65.3917853469796	49.2586417881403	30.3140111861809
-65.7895308657547	49.1285647257231	30.1456618295026
-66.6184119539781	48.9895852674906	30.1040350756541
-70.491930367722	50.7233984259346	25.3803066408812
-70.4863425562895	50.7111602697651	25.3367982804034
-70.5095230447565	50.715162310705	25.3461014583882
-70.4424601775599	50.7378194195031	25.3264317990074
-70.4879190492539	50.6995344638914	25.3021638118896
-70.3099947054065	50.8054521026159	25.4373996112258
-70.2253424752261	50.8507254361941	25.4559082899378
-69.8336705737902	50.7015988411761	25.6290703546587
-69.7441351266642	50.6199407430459	25.5126455529867
-69.5353855444284	50.5139613668391	25.5745215462583
-69.6099178487196	50.495167609812	25.5700803253534
-69.6962308416625	50.4354293697006	25.7206233228632
-69.6555017221419	50.4392607230208	25.6720890654397
-69.674140615133	50.4505157552351	25.7927398501881
-69.6764672323581	50.3716563392186	25.8817685692948
-69.6945678558161	50.3237570978615	25.9324370249744
-69.6996275269866	50.2248559110852	26.0311078028657
-69.5823380517952	50.0690161603771	26.2288302077021
-69.6387007795512	49.955290517212	26.2003718028109
-69.6863741590395	49.9195027049066	26.3729920664452
-69.7947868031662	49.8606888018072	26.4733619766148
-69.7420101435415	49.7794456534975	26.6316279911397
-69.8493997110716	49.6063844129475	26.6232040911159
-69.7417806946194	49.5547122584475	26.8916264128803
-69.8639527885045	49.4839622386751	27.0607867676284
-69.8906254741092	49.3868946703002	27.190465603514
-69.9492222983483	49.3629298431317	27.3764542979566
-69.9495296376373	49.3184802801655	27.3231815822891
-69.9663848641755	49.2660978391389	27.4629106935454
-69.9773197631054	49.3143730637801	27.5279229317674
-69.993806972412	49.2830179290309	27.5533527672714
-69.867175037477	49.271684603091	27.5432635474494
-69.7003393873033	49.2270558310382	27.6349819202205
-69.6276446318195	49.2143719693313	27.8044432934197
-69.7400602634473	49.1704879840522	27.8490468342196
-69.7783319856439	49.1338772717296	27.9080210513519
-69.8004898000415	49.1180479840851	27.9652031324011
-69.6982359894784	49.0800784984178	28.0150258543418
-69.7272733929592	49.0572758753491	28.0608879347473
-69.8049643781016	49.0027468191018	28.1546599955079
-69.800811217662	48.9741017772227	28.3131596558991
-69.8808779237269	48.9765315819561	28.3147577224054
-70.2367967217145	48.8829768112731	28.3127424124424
-70.3435873460484	48.8802777694835	28.322154983997
-70.4279466987656	48.8975143574277	28.3409111793355
-70.4299861921253	48.9158471326142	28.4027899638027
-70.3915231618739	48.8492095210476	28.4668879240595
-70.1681921516501	48.8775525831296	28.6689166431371
-70.0018320354335	48.854456535041	28.7730698114284
-69.9902538113838	48.7866257454713	28.7493213681732
-69.9755117253532	48.7858364430699	28.791523812259
-69.8556667746347	48.7492038089595	28.8341160375605
-69.7608699575584	48.756606450525	28.8642802627146
-69.6907011330537	48.6944103594894	28.9057892488284
-69.3378814143397	48.7784188588783	29.0150426835042
-69.1774327405624	48.6968883294061	28.9818868221352
-69.1622575845121	48.7243246504751	29.0320633531888
-69.1452703395461	48.6995870543667	29.044603285468
-69.0253294124637	48.7578820377317	29.118403853604
-68.7818163710674	48.833209748946	29.0470886817017
-68.5789205341012	48.8376248440601	29.0062153725818
-68.1658293295738	48.9242962386034	29.1180186562732
-67.6658898580144	49.0482637166289	29.0229813007248
-66.9690459651863	49.1601442268911	29.0990750408794
-66.6029015305236	49.2281071822367	29.1007554912005
-66.4599992665144	49.1577385600952	29.1964359127874
-66.2455779180174	49.0136364499001	29.3118545440787
-66.174004207599	48.8351460071215	29.3658106052414
-66.2842216435596	48.9268862830718	29.3158534563003
-66.3089557354179	48.9306585490851	29.3534126694773
-66.2577512127956	48.9612495506304	29.4244727698797
-66.2387264100722	48.9247305359776	29.4455749542438
-66.1630822721056	48.9427192634514	29.4955717552623
-65.9859550232015	48.9764717383579	29.528922344401
-65.8154009075609	48.9103932385884	29.6787182222915
-65.7792226163476	48.9639302152515	29.7986714530317
-65.7050017915435	49.0181002985009	29.9024675453885
-65.7723946106851	49.062605761982	29.9487805285503
-65.7188204069156	49.0673116909186	29.9569273290227
-65.7352323487579	49.1305976504026	30.0046184125699
-65.7363595054847	49.016052917176	29.8813618983488
-65.5919582749888	49.0324294530596	30.0223986860916
-65.631940540197	49.0271810558608	30.0564109386815
-65.460473882437	49.1186557622041	30.136906227077
-65.3940426859062	49.1563631799355	30.2742965568347
-65.3720317081541	49.1065757203813	30.3133953894933
-65.245044558714	49.0907137609072	30.324825460685
-65.3246845280812	49.0835631185143	30.4334464527421
-65.2302331645169	49.1338051993766	30.4811562310551
-65.1050525003579	49.1367634774766	30.4890292367874
-65.0240093689202	49.1187746289869	30.5419261381878
-65.0276973121263	49.0648893012407	30.4777560032581
-64.9546362925118	49.1424085003109	30.4814364130789
-65.0906743883107	49.1841763055805	30.5247200951198
-65.0578420249749	49.2938657427945	30.526120581287
-65.0120347080919	49.2522169467283	30.5299551389938
-64.9664150717135	49.1220684208215	30.3811247031688
-64.9501164317831	49.0376593153689	30.4189112781916
-65.333762651145	48.8850931819808	30.4331902908733
-66.4809089342147	48.8308484751546	30.1268630872224
-66.9533606896997	48.6352307653138	29.7173583466673
-70.4384189145298	50.6143725137119	25.3486888742784
-70.3729075349747	50.6855099251429	25.3366922366401
-70.2288739345449	50.7488216922673	25.4604111951234
-70.1323598891768	50.7922833401481	25.6047083699452
-70.2110535219059	50.7714412119311	25.430198312955
-70.2725950711475	50.7437990992299	25.3523501879191
-70.1495416095616	50.6973304677712	25.3846115991844
-69.9645439119945	50.6144266667954	25.5318308475369
-69.7615964543306	50.5455287101663	25.5474845367079
-69.6063481038296	50.4257821731162	25.7498592619107
-69.5132649142863	50.3635420379007	25.7264017820562
-69.7263836602665	50.3524885494464	25.7343614640503
-69.6799061156664	50.1836514014676	25.9710469722251
-69.6196242310783	50.1739787767587	26.1030033096037
-69.5842018545704	50.0795473264175	26.0540528671001
-69.5414726254227	49.9343109241709	26.2878097843297
-69.5850367433199	49.7878624354452	26.3983166674051
-69.5707751490331	49.6979904322517	26.4594997892523
-69.5562089197377	49.6214691216588	26.6545705000716
-69.6176514426658	49.515715838026	26.822645816044
-69.3979377597124	49.4949199466032	26.8335908732602
-69.5196424535887	49.4002640436934	27.0913397590181
-69.5769657401472	49.3936088868231	27.0951586996228
-69.5538643517501	49.3301654163262	27.131757094969
-69.6160078319817	49.3063822516753	27.3159822685115
-69.5657626690092	49.2536294028465	27.3466745818596
-69.4830249662086	49.2377875590065	27.3566373628213
-69.3685798906914	49.2400120088069	27.4219308382297
-69.2536709194093	49.2172500202468	27.5281950159517
-69.2628961844271	49.127305375912	27.6093331099571
-69.1619332548376	49.1007234852708	27.6672257120287
-69.1778534080489	49.1053343408528	27.73750758933
-69.164935731087	49.0803783502947	27.7608138520866
-69.1028331311453	49.0615274531082	27.7360662655253
-68.9664927357403	48.9844063265401	27.8896912250007
-68.8616936901	49.0011696091684	27.9372406924712
-68.8306900182529	49.0022992095558	28.0012596314596
-68.7694955386775	49.0129178845543	27.9645947962355
-68.5028174378852	48.973895885131	28.1745217428371
-68.4684334709046	49.0967394790241	28.0580671165601
-68.4089866976334	49.051750355021	28.0824197060889
-68.31674744249	49.1182001903475	28.1232703475294
-68.3572166102093	49.1144253811536	28.1173788237019
-68.146715450741	49.1615417687878	28.2042540728808
-67.9230918173745	49.2598135648559	28.3092173632132
-67.7354114133236	49.2876729575248	28.3294327993698
-67.6159639241207	49.3500876362829	28.4447617778224
-67.8090603409575	49.2993603931031	28.4562800670329
-67.7415403800325	49.2949233156042	28.5816525628354
-67.7066300908194	49.3451781122461	28.5540381579956
-67.6979367832135	49.3876935765202	28.5637909728725
-67.5258150194401	49.3438593836471	28.5871459573011
-67.4959947116959	49.2768507221758	28.6337792070553
-67.3177260441049	49.2716604778659	28.6811984716649
-67.1475993127135	49.2500301341718	28.772411847873
-66.7250603979994	49.3642598031201	28.8847539924175
-66.4341354168526	49.3792544427357	29.0209771449234
-66.5504205753434	49.3124876756044	29.047694432458
-66.7617053146347	49.2546137875422	29.0861477282011
-66.7369799965612	49.2225986799731	29.0394290643589
-66.8264069459891	49.1817139981789	29.0926504386725
-66.8104592166524	49.1813275618821	29.0922394685815
-66.8444383539472	49.1989971029789	29.1772653349787
-66.858095869594	49.2072584733314	29.1791250194639
-66.7693428740825	49.1431440287441	29.1719105878974
-66.7639015639853	49.1415616992549	29.2542322878508
-66.7081436126086	49.2172025518338	29.3152588355006
-66.7510806586773	49.1392342987941	29.3065383082646
-66.7363447271613	49.1759025110563	29.3465915007553
-66.5223724530445	49.2673699763527	29.4156732801538
-66.297521142965	49.2277949538931	29.5051145434362
-66.1630451271768	49.3109637747142	29.5494507669455
-66.1975079371175	49.3005906079177	29.624740303071
-66.2337552343315	49.304461510654	29.7573238129171
-66.194112391033	49.2816775703418	29.7205369623251
-66.2030060877712	49.3019304663031	29.7034011730297
-66.2477431898402	49.2989666509014	29.7128328722659
-66.1334451154142	49.3316261984007	29.7633852196043
-66.1086080186548	49.2907446945454	29.7580441820195
-66.1369949763847	49.2919044888048	29.765528343659
-66.0512389560021	49.3165598840086	29.8563022436697
-65.9114431349422	49.3695000005942	29.8967520339362
-65.8766177642631	49.3630570942323	30.0186653565693
-65.8379852802495	49.4204889084641	30.0176115931352
-65.7861955579071	49.3350653160128	30.118250285198
-65.754301926276	49.3947722872348	30.1088782699515
-65.6177008007304	49.4287065316245	30.1292611596676
-65.563987717083	49.4191226967108	30.1309477479235
-65.4805875415735	49.3330387023488	30.1259678515876
-65.4649729486865	49.431431213175	30.2641156900853
-65.3271741682785	49.4030032415549	30.2111115566232
-65.2506237896034	49.3482745487165	30.1571336320925
-65.0941261639229	49.3898435350726	30.1557140993814
-65.0174222299975	49.3670852152557	30.154365722347
-65.0150608057435	49.353500860902	30.2125867358342
-64.9933611183304	49.525061916558	30.2125412563954
-65.0657636725028	49.5345920674888	30.2372990503962
-65.1865432403142	49.4878872155936	30.2726390072605
-65.3979656691478	49.3913163084036	30.2010995568212
-65.3309644248908	49.4266259732589	30.0989964689675
-65.2952744511059	49.4328429367552	30.1262953571324
-70.4247387849087	50.7126088710582	25.2383686165175
-70.290398257702	50.710118536066	25.416285985749
-70.0840180000696	50.6744269930828	25.5664110276724
-70.0522312116288	50.668459889829	25.4166865353486
-69.9961783080125	50.6243090349876	25.3982156324277
-69.8015867443303	50.4609386800464	25.6297497487885
-69.723535334079	50.4252133308224	25.4595264693474
-69.7540240654659	50.4160236224869	25.4560156864393
-69.9129532453825	50.3680981159414	25.4892637586504
-69.782751508173	50.4034675726677	25.3938807538105
-69.6762571353332	50.3967355688149	25.4850764235651
-69.5276318360153	50.3551284515389	25.6287501052695
-69.4902537577312	50.3396900435434	25.599193874219
-69.4486484235334	50.3732635231053	25.6411108255214
-69.3676430226692	50.1926563782303	25.9929325631164
-69.1534344321824	49.9283028451914	26.0989611847092
-69.2550112163943	49.8598197796116	26.1363821206692
-69.4058653588706	49.7599485936123	26.2394626696341
-69.3827322417902	49.7233100006772	26.3408398758478
-69.41769363742	49.7546883101687	26.2552303742798
-69.4314585380984	49.702527091363	26.294011527858
-69.4506000401392	49.5804080100729	26.4144837110194
-69.271328420859	49.5046880407955	26.434060360106
-69.3352587659837	49.4360298527345	26.4359729620999
-69.3203935023772	49.4081898795476	26.4661495754614
-69.3358505806821	49.3301740365026	26.571614875364
-69.3259758964146	49.2785614428913	26.7125327001674
-69.2407905978419	49.1997983458952	26.7793042878129
-69.1772350496473	49.1776315303972	26.9253349525394
-69.1140597319148	49.121367953276	27.0282520771279
-69.1072261689249	49.0750188039522	27.0831549121693
-68.9708036252739	49.0789549728919	27.1345512058381
-68.9490801427404	49.1521378057711	27.3103685859112
-68.7975013280275	49.0959644099599	27.3824807089206
-68.8832217474383	49.0457092971338	27.359910891126
-68.805600508397	49.0667638495169	27.4006317920592
-68.750738958523	49.070348410367	27.4362404637785
-68.5613109847266	49.0471987686806	27.4444695597752
-68.5423491669152	49.0577465050787	27.5261648340835
-68.4822058862154	49.0665711137327	27.6129350612838
-68.3201523834194	49.099525159019	27.6974899828256
-68.3095804729621	49.1011254300236	27.8041311226183
-68.0969845374736	49.1524862460447	27.8761955380851
-68.0820293613725	49.1003332944189	27.9195358166646
-68.0114829799484	49.1567963165779	27.9904072248234
-67.9467485146414	49.1246284156002	27.9685874598106
-67.8813655101959	49.219481572299	28.0996099255646
-67.8893029775539	49.1443303459051	28.1081385076503
-68.0006194674429	49.1014614285682	28.108157533186
-67.8707595149143	49.1271321680503	28.1450479138449
-67.8174155005377	49.1345401037285	28.17260353874
-67.5856367165702	49.2283788821692	28.2075361934334
-67.4333704763809	49.2721789396218	28.2900664818187
-67.1266746586564	49.406571583471	28.3080066530124
-66.8636505752763	49.4578267783974	28.3436771083748
-66.6656540667411	49.456509875499	28.389358654381
-66.5850769874275	49.4780946969049	28.4648813039384
-66.5705842943109	49.4876672771358	28.5074661644108
-66.5403020047668	49.488651120896	28.5210854569741
-66.6069210137127	49.4445303701276	28.4912602753468
-66.5460260164001	49.4166077899173	28.5660916680864
-66.5407206670544	49.4349949335286	28.6695375692198
-66.396734282554	49.5044471980817	28.6747321287493
-66.2875911477939	49.4671973198817	28.7080657593085
-66.1426973402839	49.5324184284204	28.7983605777555
-66.0569863211053	49.5622368671469	28.9163571772682
-66.0297120777101	49.5753633694738	28.9310818045794
-65.9631604644385	49.537964413705	28.9479314482378
-65.954180108312	49.6074414007399	29.0292352894768
-65.7326241583424	49.6816349687136	29.1511818022824
-65.7563043198236	49.5751318652493	29.1941887635823
-65.8469002092446	49.6174254008606	29.2594373252649
-65.8689789088261	49.573659807493	29.264267440309
-65.8748627338774	49.5670963602724	29.3249431957692
-65.7589478084595	49.5743436139439	29.2595812398697
-65.6933336140881	49.6209142875243	29.3313699716574
-65.5431626161127	49.6428173070542	29.3945955534599
-65.4310140351293	49.6800796143232	29.5167586135577
-65.322403324597	49.5942199981397	29.5705067360754
-65.3526224572771	49.6160464995932	29.7553184057448
-65.3155397968285	49.6135083912659	29.8393983223178
-65.3055294787572	49.634875901883	29.9243247248199
-65.4031244632554	49.6363341912797	30.0138758453647
-65.2917664422089	49.6715353170725	29.9589982732448
-65.3625290966377	49.6829887439548	30.0483998412673
-65.3564791631568	49.7126261925765	30.0393116934348
-65.2971570978396	49.7565398685166	29.9976811339924
-65.2765209890197	49.712559616661	29.9963994148334
-65.2101936166332	49.7341695331999	30.064980109369
-65.1770073123772	49.6539444090007	30.0668759837282
-65.1587174626	49.6564695612266	30.1197258943094
-65.0731189228902	49.6944691401294	30.0820982320422
-65.0650180624796	49.666885794549	30.1616309179532
-65.1180383662732	49.5963317000161	30.1399816678904
-65.0919343662719	49.6316251839995	30.0678868366627
-65.2412258588105	49.684704836781	30.0442982922628
-65.2741432609918	49.6025314566173	29.9410678939971
-65.2409198026679	49.5377599348471	29.9159985040013
-65.344049436893	49.4847950068923	29.9301490663599
-65.2787659440168	49.4068175258434	29.9229796647235
-65.1613001033332	49.3811370957362	29.9932545826525
-70.659488682066	50.8105277537623	25.360551064768
-70.5729640116842	50.8023912863988	25.3484092019679
-70.5332643730916	50.7959263245314	25.3336057076697
-70.3952765062375	50.7649920675644	25.4124385011187
-70.1451663500319	50.7313256676875	25.6389689794533
-70.0144086879731	50.6523773918614	25.5781361498088
-70.1881215453577	50.5897225362352	25.5146796877485
-70.2042151895709	50.6069366701234	25.4977455265545
-70.187996122322	50.5848997307988	25.4401808838755
-70.1897323156571	50.5563105843351	25.4255288204809
-70.0703134314109	50.5642584904867	25.4785034594883
-70.0068390560868	50.5010828381417	25.5343991867607
-69.7206333310755	50.424619258957	25.8160504820844
-69.6105778012936	50.1902099359809	26.0204272781192
-69.5506107768995	50.0287577745079	25.9829911252103
-69.6118398511982	50.0099630018568	26.2117367561297
-69.6695325184936	49.9010272283115	26.4082139853965
-69.6526756750367	49.8825552208292	26.3907591193651
-69.6261101978151	49.8030468659369	26.4334387855029
-69.6363705113292	49.7836096924049	26.4988153894224
-69.694571698464	49.7385120595134	26.5100222047301
-69.5881557665957	49.6965703131998	26.4952203486882
-69.6059420296238	49.6607477142848	26.4872861864742
-69.6111101889989	49.6444679919723	26.572700726634
-69.5537534511372	49.5999475036257	26.6440618292744
-69.5097433488679	49.5577211295701	26.6716139724221
-69.4576118664198	49.4794866694239	26.717605630281
-69.3576364812156	49.4543214001583	26.9270017568556
-69.3149423179125	49.3503817161068	27.0372605243609
-69.3791295112442	49.323610206139	27.206398419827
-69.469103871495	49.2303529858493	27.3041501621086
-69.3615449786969	49.2672810783249	27.5084469046728
-69.2883474073199	49.1984314738519	27.5964852357524
-69.300813987705	49.1579784105537	27.7249844799764
-69.3339713701934	49.0547125847611	27.7981705941592
-69.3436208157343	49.1115416671652	27.852387071575
-69.2339517455634	49.0334888139159	27.8096144842502
-69.1262759841253	48.9760146965321	27.8796240879784
-69.0473235459965	48.996131361513	27.8707603668514
-68.9364532171379	48.9632943033435	27.9101288979499
-68.7372947693869	48.9603945252535	27.9797463754987
-68.5957905588557	48.9792212375938	28.0477367738138
-68.3974381198292	49.0493922118025	28.1248773386968
-68.3493463224809	49.0591608903651	28.0928697797805
-68.3925936009278	49.0415819756444	28.2462154154872
-68.4845653687333	49.0159060910345	28.3027873517985
-68.4420679312708	48.9766276284363	28.3034845279587
-68.3828259815326	49.0144791172463	28.3411998088484
-68.306119171667	49.0053997963459	28.4293445448723
-68.288098628567	49.0249697387981	28.4280071256684
-68.3522351728242	49.0100981864146	28.4893188627724
-68.2881331623361	48.994386555499	28.4097585052931
-68.2165158059804	49.0182514769264	28.4801213209402
-67.9195974929366	49.1225876310176	28.5331689899623
-67.5997500559851	49.2386628890008	28.5475385514782
-67.2316105598302	49.5555094204201	28.6295592226327
-66.6628649107311	49.8026187269184	28.70575277175
-66.2772451852393	50.0111626619848	28.7841144579604
-66.000383676609	50.0854943269358	28.849355333149
-65.9420664661331	50.0848017070733	28.9960033100402
-65.9219112099492	50.0371485718462	29.0781821082274
-65.8801826180418	50.0418995708068	29.1517314174021
-65.9251438818074	50.0014453784354	29.1556731672865
-65.8109429568002	49.9600524356287	29.3068458062038
-65.763523591655	49.9433083257103	29.3776800588248
-65.7100390460787	49.9067120706431	29.4288268502884
-65.6557650840784	49.8796184763618	29.5499391459983
-65.6455599123282	49.848922989366	29.5680673322124
-65.6027918690689	49.8181739918963	29.5562578627011
-65.6350707654773	49.8070649072393	29.6530782937187
-65.5459878556861	49.8305301048652	29.6424568327593
-65.5681714553952	49.8645089336369	29.6988104412078
-65.5511702321914	49.7799367827455	29.7293598937797
-65.5405173850139	49.8018624961951	29.7464129074733
-65.4831062169949	49.7924576499947	29.8183953045349
-65.5100615109931	49.7758379925192	29.9035741193557
-65.5841735794196	49.6473794957001	29.8451862324373
-65.6504107262193	49.6015396406506	29.8596195143207
-66.0676597836275	49.4903946865178	29.8913146726722
-66.5708857308451	49.3870168550182	29.9131057225954
-66.648054785346	49.2792737281098	29.9577906499987
-66.2503293196325	49.5568136338913	30.0998539548265
-66.0426110301311	49.6769739034624	30.1235008624809
-65.8049831168874	49.6619019633807	30.1711810286572
-65.5574336601194	49.7073848779291	30.2930441868603
-65.1210822687417	49.7639032160691	30.4497074972199
-64.8671279436167	49.7411703358912	30.5649201008328
-64.7644493035536	49.6963044196829	30.6278536933204
-64.9902132985506	49.6498979733853	30.5310630403951
-65.3214354251581	49.5508935116723	30.4254686056818
-65.4035739042237	49.5202718556465	30.3766150144419
-65.43375239861	49.5372572108623	30.327016095194
-65.4258500520015	49.5134988146624	30.2869604937736
-65.4268952386083	49.4792193936162	30.282239864099
-65.3471165241216	49.5092895127744	30.3242154517535
-65.349863023908	49.4737946079517	30.4059325982028
-65.2833653969623	49.5016474399914	30.4159061790671
-65.2647722966019	49.5496591122369	30.373397392424
-65.274385794162	49.5448833434632	30.3703981784683
-65.2141302496763	49.5245206655434	30.3469692133403
-65.2823788570893	49.4280930759794	30.4185014015029
