# Supplementary material for: An integrated approach to tracking mandibular position relative to incisal and condylar envelopes of motion during intraoral clinical procedures: a new look at TMJ movements
Source: Front Dent Med. 2025 Sep 17;6:1654118. doi: 10.3389/fdmed.2025.1654118 (PMC12484160; doi:10.3389/fdmed.2025.1654118)
Supplement: Supplementary file 3 [file Datasheet3.csv]

-67.5240477605951	-50.7118497759424	33.5154170492568
-67.5044949535742	-50.6926758970113	33.5513199044596
-67.4927826129633	-50.68682554941	33.8211515496067
-67.4170001492174	-50.6798262968988	33.6184049484954
-67.3432941026326	-50.6909121589234	33.5281815162298
-67.2329876712802	-50.6714935993759	33.5308877763538
-67.0251414733852	-50.6816563669893	33.5440811891221
-66.9747632630592	-50.714113331582	33.6516199070799
-67.1297866509226	-50.8438824768456	33.7837735117934
-67.1365476289863	-50.8572107413598	33.6354158004558
-67.0709515214365	-50.8240713321178	33.6121080864699
-66.9260095995548	-50.8103799202174	33.7905229728459
-66.9084634443627	-50.8977997189985	33.8199289904091
-67.3935798865852	-50.9615954317285	34.4168190993398
-68.5045021713293	-50.9658478977222	34.6754453178027
-68.4514420808597	-50.9781707956272	34.734198764981
-67.880096610592	-51.0236253774042	34.6419177282089
-67.4460137826777	-51.0956092530441	34.6179568739425
-67.4354289819689	-51.2107995373692	34.6119468526103
-67.4022216346671	-51.264313073302	34.6566796579132
-67.4175612878793	-51.3150547626331	34.7954662712726
-67.3304427563722	-51.428532396743	34.6933864164295
-67.083264159521	-51.5595306322356	34.861315522119
-66.7695416363116	-51.7820737680224	35.0945559048493
-66.8866158674925	-51.8492800731278	35.0603921094929
-67.0402734039652	-51.8953891091095	35.3062253414497
-66.7845395905939	-51.9073659208533	35.2645000651238
-66.5760973535611	-51.9449960699971	35.2892576685445
-66.2881516403102	-52.0501790233948	35.370811958144
-65.9009759782918	-52.0677266391117	35.5669573046633
-65.8797756864014	-52.1479755099703	35.6516146548075
-65.6734443523877	-52.1651095074054	35.8700136786723
-65.6077955841595	-52.1896730311784	35.8581199525701
-65.4833225016879	-52.2512795394279	35.894458317488
-65.2698474775601	-52.2727421313871	35.9892268206421
-65.0971363809186	-52.2880590329138	36.1273075471648
-64.8351809478185	-52.2879170105185	36.2642588828663
-64.5030050933183	-52.3326853484971	36.3632721273971
-64.2638856768133	-52.3190379295338	36.5348838610043
-64.1979465410819	-52.3413211211791	36.5606643217781
-64.0385610485964	-52.3841994416218	36.5880980967245
-63.9832042454981	-52.3966220370444	36.6347594589327
-63.9653323016183	-52.4175648409034	36.7500598380513
-63.7723775718783	-52.4471978352873	36.7588594347578
-63.7980314797989	-52.4792954872645	36.8926866704745
-63.7814227052654	-52.5004682702709	36.9562686712853
-63.943963676461	-52.4594786760199	37.0954971109583
-64.1026927490819	-52.4772354886094	37.1017914343307
-63.3779875359185	-52.6080642646237	37.3670608651895
-63.0998736758032	-52.5955480855301	37.6950088484792
-62.961714842237	-52.5956352954541	37.7288302693325
-62.7213308154639	-52.6241471572805	37.8156249057716
-62.5038697857706	-52.648621530256	37.9065677942331
-62.3567528174624	-52.7017888079652	38.0211750240619
-62.2775602660911	-52.6852183412446	38.0167421302867
-62.2195590964323	-52.5811886292313	38.1024237253995
-62.0812002544597	-52.5534881752504	38.1865491411145
-61.918157582812	-52.5496333624207	38.2900442771055
-61.8272117012947	-52.5887634041165	38.5447979791585
-61.4633911972509	-52.6584103488812	38.91269552463
-61.2597627267103	-52.649371312849	39.188783794361
-61.3494811839978	-52.6227424198534	39.0152149273076
-61.2970870913712	-52.564042070503	38.9988160569919
-61.3048461317993	-52.5261275157876	39.0277256238136
-61.2270721696313	-52.5049019448318	38.953465127458
-61.2763782365291	-52.4858296430601	39.0748036714745
-61.0168458891264	-52.3673400823933	39.2323078005925
-60.6600965009791	-52.2182133430937	39.3932216430953
-60.6778394926607	-52.1019226199765	39.5800278293735
-60.5950324966512	-52.0579963890642	39.6376267141501
-60.6474145606903	-52.0034658001018	39.7549218559524
-60.6040223890606	-52.043740879899	39.6323942874881
-60.6442445062754	-52.0294351505338	39.5452695405076
-60.5831537315162	-51.9969661362351	39.6683259950927
-60.538373970943	-51.9813682087988	39.6388038031465
-60.7294997304211	-52.0352566687474	39.732269308179
-60.9474632149828	-52.0096045153491	39.9996740408483
-61.3447376064403	-52.3387787856651	40.4459249380627
-60.5411551304727	-52.065339330336	40.7618777487211
-60.4064597347772	-51.8871699255302	40.8886279163678
-60.3235017588366	-51.7193571144603	41.0634817869813
-60.1514366182968	-51.6665564539111	41.0607146972313
-60.1875262036111	-51.7642663711868	40.9609470580453
-60.2769439386451	-51.8317956085993	41.087001802443
-60.0666854091655	-51.7837124727296	41.1440674778217
-59.5142266230645	-51.7308494041501	41.5548045747882
-59.5310871760777	-51.6929495808892	41.7403257869667
-59.7760108989871	-51.6645704626155	41.6525735877066
-59.7274995761268	-51.6763574049914	41.6787721159904
-59.7045237419987	-51.6254943523279	41.8076775398764
-59.6539997373284	-51.6490146123021	41.7050224362491
-59.6115074514653	-51.5978645359454	41.6735900347182
-59.6629838816765	-51.6118987690052	41.6476741439764
-59.7237446195269	-51.6258434040715	41.6039664298259
-59.6262126139565	-51.5618071900672	41.6500357852942
-59.6875100980573	-51.5402930318766	41.634641846376
-59.8217646740051	-51.611757369013	41.5958608572808
-59.8499307067354	-51.7379699635454	41.5846617616074
-59.8502524589704	-51.896407742362	41.4125268339883
-60.1756943439075	-52.0274314363604	41.199121575058
-61.1033521424578	-52.1857051280421	41.0298953463594
-68.3069226550398	-50.8124511182444	33.8612672372609
-68.2855305522486	-50.8253537814324	33.8057075412098
-68.2993573003173	-50.820289647898	33.8253024631221
-68.2595147338804	-50.7981331021858	33.806689379659
-68.3403013467805	-50.8349703587165	33.8087331301759
-68.2435474697228	-50.7264831861981	33.9945956519629
-68.059362394014	-50.6730431948648	34.0849999225954
-67.6179306872764	-50.8311755034766	34.1388126857158
-67.6329256897414	-50.9146979473896	34.0267038923036
-67.4542956265524	-51.0233836027133	34.0637100248644
-67.4775177743388	-51.0421119236155	34.0473032372836
-67.5355484774863	-51.1010482616567	34.2002201227706
-67.350318853078	-51.097989276934	34.1043060062931
-67.4002495887582	-51.0797440709221	34.3171348804875
-67.3003615527069	-51.1607461479267	34.3526014669196
-67.2555051589301	-51.207855082537	34.3948003969742
-67.1269181979304	-51.3063259233658	34.4590064661662
-66.9664635359216	-51.466134998991	34.5953340059163
-66.917837151967	-51.5769711593708	34.5685439188037
-66.94891939439	-51.6138249315732	34.7227740660269
-66.9214678995053	-51.6665176093754	34.8518773024091
-66.6041813598769	-51.743632827717	34.9651657933991
-66.6568597261881	-51.9262741658382	34.8180935747863
-66.4168747109683	-51.9610549294479	35.2416947217748
-66.194685021989	-52.0240750225664	35.3604456787486
-66.3590685317221	-52.1185200298271	35.5813309657302
-66.4563092020992	-52.1353378558023	35.8694341524372
-66.3116655560939	-52.1771198722282	35.7871324350953
-66.3235398373533	-52.2221276781382	36.0126943539533
-66.1165475983673	-52.1657238725038	36.0785831382805
-66.0358023484544	-52.1909414023137	36.1323450027831
-65.7107256887257	-52.1976067808709	36.083517032272
-65.2744653074821	-52.2318431077027	36.1633520033159
-65.0131504534672	-52.2160124518754	36.5685090098633
-64.9465759460423	-52.2480282542123	36.6544456580421
-64.9558419728048	-52.2814456989638	36.7343922888045
-64.9521241262155	-52.2976029189736	36.7736531917471
-64.7466351543058	-52.3300355162049	36.8297882245381
-64.5549704616486	-52.3404249449757	36.891691071835
-64.5287975440036	-52.3840511633013	37.048951429398
-64.3782439823842	-52.4016412001171	37.2452732510505
-64.3578646530345	-52.3895919015795	37.2944542107537
-64.4719259473615	-52.4790482336814	37.1860636224655
-64.4470664152947	-52.4725978572946	37.2134558996541
-64.5070585971113	-52.4539696937286	37.2318852479853
-64.4628404680039	-52.4305416740941	37.320880618943
-64.1006445581894	-52.4671253168221	37.5031944209982
-63.5414742622786	-52.4091199215523	37.7972001059846
-63.2427518939089	-52.4193324984011	37.9471722778474
-63.0915523514296	-52.4773251850941	37.9280815600493
-63.0078459139886	-52.4636881729721	38.0767320579932
-62.7609372501475	-52.4919050837289	38.1148515722855
-62.6289715848657	-52.4700753400566	38.2729753738909
-62.5215923178161	-52.5295704321964	38.315294321323
-62.0709631489328	-52.4265754729731	38.5528807799284
-62.0601091412529	-52.5053509119418	38.6607348836882
-62.008580771994	-52.4638477020708	38.8304151220911
-61.9977591216241	-52.4888661770657	38.8445778851117
-61.8369069492698	-52.4224089877048	38.9725492632055
-61.6974552237072	-52.3464255049698	38.9830236936457
-61.7277988684138	-52.3519420326598	39.0043492924271
-61.6181686030652	-52.2818704063633	39.1514386816248
-61.4505802963069	-52.1746917903754	39.0983167847716
-61.3921009732591	-52.0921677972186	39.2527232052185
-61.2232440081061	-52.0339203595484	39.2639567877807
-61.3067939919963	-52.113154150972	39.3885828249096
-61.2407087169661	-52.262126910128	39.5295154117184
-61.2995887606901	-52.4530349740574	39.5232672624213
-61.3220836553721	-52.3548517955143	39.4950681726965
-61.3569425470099	-52.3481429913274	39.5667128251846
-61.2450035605003	-52.3129700008769	39.6535720096939
-61.284457878824	-52.3476664626878	39.7210936562732
-61.1705345778409	-52.321446473132	39.8335062641763
-61.0121108913785	-52.2879963728092	39.8729088319041
-60.8764682139743	-52.3473155961451	40.1050957913069
-60.7363083467227	-52.284908671194	40.2614992192952
-60.6390282989375	-52.212475532395	40.5295708306939
-60.6163498573226	-52.1601621906068	40.6069236346784
-60.6167495548469	-52.156020237696	40.6356650136383
-60.6067336669091	-52.0900575955558	40.6960538445407
-60.6491373200302	-52.213205647364	40.5108216787693
-60.5189969408962	-52.1941726936365	40.68399706722
-60.5028778503632	-52.1888924371865	40.7908803100971
-60.1856747491357	-52.0818408741022	40.9473377595635
-60.1056467637805	-52.0323076634419	41.1882831862799
-60.1104150090885	-52.0758663952143	41.2978156667075
-59.9235661204535	-52.087051504856	41.3235224657947
-59.9868117019513	-52.0904117176898	41.4590286414308
-59.8246058644178	-52.0290614607012	41.5753516651744
-59.667756844628	-52.0257197212208	41.5713199239942
-59.6646626360508	-52.0400088736005	41.6957306959796
-59.7033310593475	-52.1035635739584	41.5603979807063
-59.5764116030111	-52.0180631882178	41.610816195905
-59.7437644804569	-51.9814774449683	41.6220451279071
-59.6827340189521	-51.8776661733747	41.5560277950111
-59.5443102847765	-51.9242260346828	41.4689247942435
-59.5910204151261	-52.057174863083	41.3399346711752
-59.5136735619437	-52.1315675190024	41.4399014233023
-60.0042488833532	-52.3030686813456	41.331899361509
-61.0479192916662	-52.3754843940962	40.8034937574624
-61.4891969213378	-52.6035421916462	40.065472111099
-68.7891449468497	-50.9024097433165	34.1720957876321
-68.818947002644	-50.8285907545758	34.2081203681153
-68.7412603485738	-50.7650380160986	34.3459604707699
-68.6533495058911	-50.7168732692915	34.5452407652706
-68.7947977233641	-50.7374164154252	34.3842882753333
-68.8618910475938	-50.766783307342	34.2877429957212
-68.5239199097156	-50.8199078263069	34.2071441147633
-68.0941964082701	-50.9103515846178	34.2180761583743
-67.6767305061848	-50.984839528283	34.1187526777807
-67.5462758191779	-51.0986353364317	34.3972945514311
-67.4415442711649	-51.1661308379789	34.3090995638873
-67.5952080058003	-51.1729313735565	34.3527376944298
-67.5155560940534	-51.3434099080541	34.5618023353442
-67.2376339923891	-51.3418927788343	34.7679482504216
-67.2133517133414	-51.4476007028842	34.589078498649
-67.0307359295898	-51.5929694834952	34.7811269592315
-67.038313636033	-51.7378906836455	34.8991489676327
-66.8453776643026	-51.8218178305563	34.9759204482915
-66.7744366218891	-51.9012499617645	35.1179520413512
-66.6646875245779	-51.9978931574717	35.3371320381938
-66.2839132009644	-52.019451731008	35.2813650148503
-66.3931005420257	-52.104300813377	35.6515528753666
-66.0872255630744	-52.0998599990946	35.6466007650429
-66.040069236366	-52.1623052404828	35.6851809518466
-65.8717911123637	-52.1694751025551	35.9680880931308
-65.9180529204109	-52.2246206712256	36.0120195961562
-65.8738735260563	-52.2406489621485	36.0359254303508
-65.5864259345	-52.2333991426401	36.0863132806769
-65.2343374940112	-52.2378163712872	36.2999378040365
-65.1383250579172	-52.3258983012932	36.3537229557096
-65.0576825365283	-52.3457807668092	36.4984487129559
-64.8693181514841	-52.3289443268566	36.6118145997246
-64.7428324710239	-52.3494940767128	36.6295973986467
-64.4507388419403	-52.3515910038204	36.6784963444585
-64.2376515355627	-52.4201540903419	36.8887019264293
-63.972497077529	-52.3900508208761	37.0005677134016
-63.7810171391514	-52.3743070349664	37.1398689737498
-63.584476192988	-52.3537277740962	37.137770328224
-63.4122752875952	-52.3902631048323	37.4277042814152
-63.1432240456571	-52.2468793943819	37.4038013309911
-63.1067085958666	-52.2944977759495	37.4126678650223
-62.9700184923737	-52.2185346043884	37.5311207136252
-62.9341613105092	-52.2182116907247	37.5257093502264
-62.7504557575009	-52.1622986604889	37.7220797821298
-62.5161037730264	-52.0561157011162	37.9048702439121
-62.258233183288	-52.0195371712051	37.9771915582465
-62.1368258168595	-51.9407497599205	38.2617961752772
-62.2150725663684	-51.974383152585	38.3842832254068
-62.1195352847058	-51.9806613325481	38.4750147978168
-62.0880176216466	-51.9239775071151	38.5149102171399
-62.057716506574	-51.8816544142212	38.5104295300726
-61.9391873592717	-51.9287656163681	38.5307167176605
-61.8882835788573	-51.9937156201486	38.5864367819353
-61.7727484789327	-52.0012117606814	38.6455429074628
-61.6470836026841	-52.0243562808779	38.746006232188
-61.3990977724088	-51.9129864976127	38.923832993307
-61.166455545025	-51.8980319253452	39.0903416924774
-61.2808376781498	-51.9657018566854	39.106978226079
-61.536776894602	-52.0235610231169	39.1688617163755
-61.5182381943939	-52.0572097565878	39.1089277372366
-61.5985310081836	-52.0932683982941	39.2058570405866
-61.5003893984126	-52.0892710664308	39.2065095526707
-61.5619894548509	-52.0730019063928	39.2919743451452
-61.4798335840961	-52.0589505679522	39.3013128293137
-61.4545674098384	-52.127519610637	39.2830583711559
-61.4684587047249	-52.1273292878462	39.3932471604036
-61.374079293385	-52.0448073175	39.5026306116359
-61.4348368250974	-52.1273413172069	39.4577774384954
-61.3720675515653	-52.0887571889035	39.4916845032177
-61.1746715858585	-51.9922822139799	39.6193286881074
-61.0392552028978	-52.03503146159	39.7235255430811
-60.9119204959946	-51.9492569423801	39.797527757036
-60.894724047121	-51.9548613349228	39.893301304744
-60.9366845357944	-51.9433995595417	40.1033898200154
-60.9254866305331	-51.9741391739327	40.0030826482666
-60.9114427232104	-51.9501547100084	40.0108761894411
-60.9109774948605	-51.9523060644262	40.0049835138304
-60.7424623130544	-51.9163358529487	40.0598167235217
-60.7528400725449	-51.9559623213142	40.0851731980127
-60.782715532392	-51.9572413344542	40.0694761516087
-60.6867578034555	-51.9245213694683	40.2339466098474
-60.4856459518409	-51.8733483871012	40.2251529751899
-60.4560275774727	-51.8674555617093	40.4699353416347
-60.3610985880604	-51.806852828491	40.4702959249922
-60.4391322604089	-51.8920248156101	40.6403033732895
-60.2477710332513	-51.8244274030503	40.6246369903035
-60.1478645787575	-51.7915944741375	40.6535761019627
-60.1051853062652	-51.7921312200661	40.7475085499563
-60.0230799167005	-51.8786662328608	40.7389618440883
-59.9661529140194	-51.7544510537346	41.0996731683834
-59.8960312078484	-51.7879709480884	41.0331665885226
-59.8527386466936	-51.8334145528715	41.0822506242514
-59.6613231472161	-51.7870466312111	41.1079113413156
-59.6364690051877	-51.8059369471163	41.1677419693859
-59.6579811955453	-51.8134886737294	41.292804703911
-59.4830255180147	-51.6341886299549	41.2882510832275
-59.6348440071029	-51.6201049794835	41.3935488781452
-59.8830344267717	-51.6642960972285	41.5126573904703
-60.1103034547845	-51.7685287496403	41.379469847187
-59.9133028175945	-51.7396565840003	41.1562055119978
-59.8344416848388	-51.7309465248418	41.1850792535898
-68.5138549848219	-50.8129103306694	33.9071152342359
-68.4179984746332	-50.8151205269408	34.0967029111535
-68.1338242964783	-50.8548570032071	34.1821427358311
-67.9135290161123	-50.8623057587384	33.9699811187407
-67.6369236571709	-50.9126313932617	33.8191935373637
-67.3672409109435	-51.069897563782	34.1028075416671
-67.3561831765691	-51.1130225606414	33.8626201150709
-67.3621643124282	-51.1223848514393	33.8500522918669
-67.5391643683152	-51.1697653484995	33.8950403301752
-67.456921280045	-51.1449654659285	33.6843956781876
-67.3219633011777	-51.146221536183	33.8346107481156
-67.2163107157261	-51.1872653661864	33.9971128813424
-67.061341909307	-51.2012497834867	33.9518945470697
-66.9487826712212	-51.160957424259	34.0543217352679
-66.927552151117	-51.3379795949842	34.4666610577427
-66.8713303821567	-51.6177564781665	34.4307810734512
-67.1316440977811	-51.677980198261	34.6095891091561
-67.4146430760168	-51.7807566849015	34.709868434326
-67.302432007349	-51.813030061772	34.8422319870514
-67.2198473518933	-51.7813789674628	34.7302026358066
-67.1040143150427	-51.8360840902847	34.7037161937485
-66.9001181730013	-51.9569500808645	34.7744748726117
-66.5710111492638	-52.031646027659	34.7593562754537
-66.4896626054807	-52.0954689780363	34.7718565683104
-66.4438775793624	-52.1209965287036	34.8195584557772
-66.3658699027225	-52.2037222718501	34.8345046717764
-66.1941924819968	-52.2488293985835	34.9956750044188
-65.9858893897281	-52.3226888340513	35.0750790180617
-65.6890152239395	-52.3300557990165	35.3069070670298
-65.5289616956951	-52.3837394308017	35.3999130976294
-65.5698811776081	-52.4274608604384	35.5071167758563
-65.3316445601233	-52.4188099893948	35.5719464130244
-65.0098376159601	-52.3151858405433	35.9760506972446
-64.9080837050058	-52.3694306263806	36.0930608019972
-65.0196931387339	-52.4217629069138	36.0578727398365
-64.8842347252467	-52.3926983426609	36.1658396582891
-64.7153252185558	-52.3781525892124	36.2762642087488
-64.5036726745053	-52.4033605305322	36.2506498575282
-64.286294898564	-52.3807962425674	36.3770078273303
-64.0223290065626	-52.3538895592522	36.5699632673079
-63.7059893913076	-52.3072157265335	36.7314050407003
-63.5255097414839	-52.2885930599127	36.9401765702329
-63.2392983974877	-52.2269351724804	37.0873535236336
-63.2157499148975	-52.2751896011153	37.1688720244096
-63.0209578529286	-52.2008491217519	37.3686713535952
-62.9519784478526	-52.2347634996474	37.3256983794841
-62.733291734655	-52.1248909497501	37.5359751608796
-62.8349247095819	-52.2068267599793	37.5222644279536
-62.8852575050499	-52.2438923181128	37.5517242069679
-62.7723962998126	-52.2185010733176	37.5948556227335
-62.631435724707	-52.2027961205733	37.6636192313851
-62.4252556556278	-52.1124670483849	37.6750010258999
-62.2907426956205	-52.0590005442514	37.869981598819
-62.0605834919224	-51.9198160996608	37.9788893631291
-61.9771388291046	-51.873224853426	38.058080641116
-61.8128090243127	-51.8834745695528	38.0271300025248
-61.8302972626862	-51.8581128731132	38.1908491940897
-61.7249435064738	-51.8443040893227	38.232726179856
-61.7487220144552	-51.8466702142196	38.2382051351706
-61.7495377461859	-51.8851662354585	38.234365706255
-61.7744436296534	-51.9134311343728	38.3478683817747
-61.7265668208596	-51.8874661821833	38.5088557659241
-61.5384725092533	-51.8168424325659	38.5044424533319
-61.5066299092614	-51.8606918640316	38.5075992488732
-61.3796769480381	-51.7966968667496	38.5939453191391
-61.3238198808985	-51.7572876190023	38.8249711312598
-61.2613927622809	-51.7407680443046	38.8575212737872
-61.1867009662899	-51.7819167154947	38.8320880068224
-61.1376852923711	-51.6990617475688	39.030336332926
-60.8446725102426	-51.6206076603574	39.1608247238974
-60.9009391473355	-51.7265114060246	39.2257072851328
-60.9273811196433	-51.6768388748394	39.334103738688
-61.0116439460797	-51.7262357964841	39.3124714843336
-60.9908787885429	-51.7275341711202	39.4132358492637
-60.7875207375614	-51.7202977053575	39.3049663040038
-60.7532747307451	-51.6735459501095	39.3940520452867
-60.6420315725751	-51.6486503076752	39.5062537747155
-60.4047397721449	-51.5992231583947	39.6887333748816
-60.3193726312859	-51.6911375197947	39.6935031137106
-60.254707843973	-51.64692453863	40.0534477241667
-60.1434689622878	-51.6363152941012	40.2293961970334
-59.9760444631528	-51.5955209947109	40.4235039096866
-60.0711010920799	-51.5803761135017	40.6429224527971
-59.9002907040584	-51.5452794272106	40.5569733355241
-59.9960384306691	-51.5271166337615	40.7228990020544
-59.9940015094411	-51.4969278894117	40.721035319112
-59.8706248481377	-51.4462089878924	40.7114869204162
-59.8098988078225	-51.4861221240875	40.7282257377222
-59.7228658341078	-51.4660662510311	40.7715722647889
-59.7757823102207	-51.5472525864266	40.8080474980335
-59.7322684396434	-51.537857771738	40.9128394792795
-59.5872657564415	-51.4923548585547	40.9154612962013
-59.5919481919071	-51.5165588704441	41.0329499523756
-59.642487424716	-51.5824117729311	41.0537161393688
-59.696657486543	-51.5469959528933	41.0226439042414
-59.7571150146075	-51.4805962942857	41.0777043455462
-59.8602084393024	-51.564478492823	40.993432587477
-59.8372374855138	-51.6311542243791	40.9559585864345
-59.9232940272393	-51.6897885811264	40.9096168991824
-59.8815968693876	-51.7731937361509	40.8639826573037
-59.8039460909455	-51.8023880616126	40.9213234293483
-69.0068103785864	-50.7016466778792	34.2361800895306
-68.9518156292114	-50.7096974625532	34.2308300377879
-68.8735867348729	-50.7190958187974	34.1752881056265
-68.566703188826	-50.7545930902621	34.1679962448536
-68.3143352304618	-50.7885188306501	34.3910419394868
-68.1499740761446	-50.8730090809675	34.2585365025612
-68.3347627850672	-50.9309613192911	34.2522486734145
-68.332998418064	-50.9196149249766	34.1630521149322
-68.320936802782	-50.9470867694712	34.0424628284839
-68.206776059037	-50.9752324998151	34.0070819155933
-67.8459931477536	-50.9699427141655	33.9689579498305
-67.6066564270506	-51.0354433033908	33.9488110071235
-67.2836094362573	-51.1125872763407	34.2116508078653
-67.1758017271137	-51.3444552204815	34.4473663889603
-67.3522621017576	-51.5194007792543	34.3116596485914
-67.3642417804206	-51.5317474342157	34.6056135824126
-67.1509852452503	-51.6351114270872	34.7926534026169
-66.7582330148211	-51.6479220222142	34.7222662380727
-66.5887906644978	-51.7261636844433	34.7294242055732
-66.5090076612627	-51.7401019451485	34.8284748447481
-66.6034467006334	-51.785270988498	34.8523473714358
-66.5437456608778	-51.8322215298496	34.7937443326897
-66.5738277113007	-51.8680435667316	34.7903205228989
-66.460996693481	-51.8810851378938	34.8713904954477
-66.3198997756936	-51.9227504576871	34.9454791557262
-66.1628609435853	-51.9629517876774	34.9529778474302
-65.9177894605353	-52.0357254319403	34.9856798512239
-65.7833206927777	-52.0562686594933	35.236828842329
-65.7449522345853	-52.160052511649	35.3508849380094
-65.7118139625577	-52.1725074924769	35.6514178842626
-65.7549050091366	-52.2640755799756	35.7489847046769
-65.4694858820274	-52.2093285452823	36.0862574120413
-65.2176344046742	-52.2650226124747	36.2464793393441
-65.1862560809184	-52.2907122666343	36.5260845130457
-65.0568021781569	-52.3994095571249	36.4581834876991
-64.8119617204135	-52.3199759684145	36.6467305552237
-64.6557735868012	-52.4001281191021	36.5554210969328
-64.3659027095398	-52.4430808968457	36.6963136758364
-64.077458055613	-52.4124460107456	36.6929133622021
-63.8801359010163	-52.4339414634537	36.8131564228296
-63.5262712066844	-52.4192248206571	36.993445591568
-63.2942675123235	-52.3820631192342	37.2134987072927
-63.1076019622472	-52.3055021474817	37.367857225753
-62.9215483225396	-52.2919210327431	37.2975089182957
-62.907673384984	-52.2977464653193	37.5459692705657
-63.0024234778572	-52.3232370192693	37.6062016988017
-62.9332445516884	-52.362452082643	37.591693567648
-62.6607633378677	-52.3076126788877	37.6857175401916
-62.6283655136084	-52.3131809359548	37.838804547616
-62.5058261284485	-52.2905682238427	37.8064937467059
-62.4953189168743	-52.2949607535805	37.9344370787924
-62.4500235217842	-52.3197566971308	37.7687352523181
-62.2993334646357	-52.2834662019477	37.9235604282874
-62.0697322337733	-52.1748851277723	38.0636141641771
-61.805007771815	-52.0606953583096	38.0916643079122
-61.5358421578957	-51.7339370041903	38.3368793647745
-61.2347289290704	-51.5024233092375	38.4038679632848
-61.0391555258731	-51.2938521864892	38.5864644957632
-60.8785142831188	-51.224720978279	38.6592735406196
-60.8681552261608	-51.2229193737227	38.8565054811246
-60.7561561811871	-51.2649076101447	38.949213755229
-60.7575400346307	-51.259804225268	39.0488513603354
-60.763732823961	-51.2805874042054	39.23232715594
-60.575893398407	-51.3260236749051	39.3045486447489
-60.6020697941455	-51.3413088287147	39.4283219794155
-60.5704138914925	-51.379653151627	39.4730364010562
-60.4817075275179	-51.3946400928145	39.6979982146006
-60.4734022998278	-51.4219692150918	39.7505862716994
-60.3414535913091	-51.4521550319425	39.6986349018629
-60.408123147457	-51.4543831756462	39.9013586703703
-60.2792270832604	-51.4310364345176	39.8691853168848
-60.2731262923342	-51.39337935432	39.9473199869808
-60.2564671791894	-51.4750560010236	40.0066169065566
-60.213248666491	-51.4506198937409	40.0315790886174
-60.1377377708211	-51.4555634407324	40.138032990162
-60.1210477537385	-51.4615764514893	40.3042451326722
-60.19762582388	-51.5933577506675	40.2147233860667
-60.190347392721	-51.6274659292837	40.3049860417518
-60.5128152006136	-51.715837412365	40.5060127857747
-60.9414189412988	-51.7818125265687	40.8404353136036
-60.9917530366946	-51.8647401420501	41.0988958084317
-60.4640254015644	-51.5686431580824	41.3421915256212
-60.1268674499859	-51.441156373881	41.3643755211552
-59.9600442912314	-51.4677757118468	41.3450109379535
-59.8272232389945	-51.4270882725757	41.4828917583174
-59.3891147950688	-51.3676997522148	41.6645616207727
-59.1441621105076	-51.3952259694372	41.7410860392209
-59.064635301835	-51.4330915262508	41.8789456364716
-59.343033589654	-51.4790957225576	41.8122613157855
-59.6573896607855	-51.574634704818	41.7292615912539
-59.7102401469399	-51.6059260853744	41.6596786386517
-59.7490131374279	-51.5931398167237	41.5767366153333
-59.740892120627	-51.6130347156878	41.5712423722655
-59.8458289298435	-51.6491525887671	41.6018563353761
-59.7905685343333	-51.6190184233841	41.6564603097091
-59.7749491482117	-51.6498389798499	41.7708086583842
-59.6957747642868	-51.6175141989966	41.8143089704162
-59.6353268427793	-51.5702975366058	41.7441145929274
-59.6356139066474	-51.5736551147556	41.7490841385245
-59.6441854969747	-51.5972305549871	41.7310141963853
-59.7251632557182	-51.6904161584089	41.8375267090685
